# Supplementary material for: A Cross-Sectional Study of SARS-CoV-2 Seroprevalence between Fall 2020 and February 2021 in Allegheny County, Western Pennsylvania, USA
Source: Pathogens. 2021 Jun 6;10(6):710. doi: 10.3390/pathogens10060710 (PMC8226606; doi:10.3390/pathogens10060710)
Supplement: Supplementary file 1 [file pathogens-10-00710-s001.zip]

Archive with 1 entries (1 files):
- pathogens-1236271-supplementary.pdf
